# Supplementary material for: Effect of host breeds on gut microbiome and serum metabolome in meat rabbits
Source: BMC Vet Res. 2021 Jan 7;17:24. doi: 10.1186/s12917-020-02732-6 (PMC7791989; doi:10.1186/s12917-020-02732-6)
Supplement: Supplementary file 2 — Additional file 2 : Table S1. Composition of the commercial pellet diet. Table S2. Differences in the relative abundances of dominant phyla and predominant genera. Table S3. OTUs showing significantly different abundances in Elco and Ira rabbits. Table S4. Differentially enriched functional capacities in Elco and Ira rabbits. Table S5. Significant differences in abundances of serum metabolites of Elco and Ira rabbits. [file 12917_2020_2732_MOESM2_ESM.zip › Table S1.xlsx]

## Sheet: Sheet1
Table S1. Composition of the commercial pellet diet
Components Account
Crude fiber (%)	0.135
Crude protein (%)	0.175
Ashes (%)	0.1025
Ca(%)	0.01
P(%)	0.01
Lys(%)	0.015
Met+Cys(%)	0.0075
Digestible energy (kcal/kg)	3095
