# Supplementary material for: Effect of host breeds on gut microbiome and serum metabolome in meat rabbits
Source: BMC Vet Res. 2021 Jan 7;17:24. doi: 10.1186/s12917-020-02732-6 (PMC7791989; doi:10.1186/s12917-020-02732-6)
Supplement: Supplementary file 2 — Additional file 2 : Table S1. Composition of the commercial pellet diet. Table S2. Differences in the relative abundances of dominant phyla and predominant genera. Table S3. OTUs showing significantly different abundances in Elco and Ira rabbits. Table S4. Differentially enriched functional capacities in Elco and Ira rabbits. Table S5. Significant differences in abundances of serum metabolites of Elco and Ira rabbits. [file 12917_2020_2732_MOESM2_ESM.zip › Table S2.xlsx]

## Sheet: Sheet1
Table S2. Differences in the relative abundances of dominant phyla and predominant genera
Taxa	Elco	Ira	FDR adjusted P value
Firmicutes	76.71±6.16	79.77±5.08	0.267
Bacteroidetes	16.48±4.75	15.37±5.42	0.595
Cyanobacteria	2.68±2.02	1.73±0.93	0.126
Verrucomicrobia	1.21±0.93	0.5±0.28	0.039
Proteobacteria	1.15±0.57	1.35±0.54	0.624
Tenericutes	0.36±0.43	0.26±0.21	0.744
Ruminococcus_1	5.07±1.29	5.59±1.71	0.453
Christensenellaceae_R-7_group	4.41±1.63	4.07±1.82	0.689
Ruminococcaceae_NK4A214_group	4.17±2.05	4.89±1.7	0.385
Ruminococcaceae_V9D2013_group	4.1±1.5	4.95±1.1	0.188
Ruminiclostridium_6	2.87±1.08	2.51±0.79	0.389
Ruminococcaceae_UCG-014	2.65±0.94	2.96±0.97	0.461
Ruminococcaceae_UCG-010	2.57±0.67	2.54±0.51	0.892
Lachnospiraceae_NK4A136_group	1.93±0.82	1.57±0.58	0.285
Akkermansia	1.18±0.94	0.5±0.28	0.041
Alistipes	1.62±1.51	1.1±0.95	0.436
Lachnospiraceae_NK4B4_group	0.97±0.5	1.1±0.66	0.644
Lachnospiraceae_ruminantium_group	2.08±1.98	0.78±0.86	0.044
Bacteroides	0.75±0.51	0.78±0.43	0.894
Subdoligranulum	0.81±0.48	0.47±0.23	0.049
Ruminococcaceae_UCG-005	0.7±0.31	0.66±0.21	0.802
Tyzzerella_3	0.63±0.21	0.71±0.51	0.667
Ruminococcus_2	0.73±0.4	0.37±0.16	0.038
Anaerotruncus	0.43±0.15	0.43±0.13	0.967
Ruminiclostridium_9	0.42±0.1	0.46±0.1	0.395
