# Supplementary material for: Effect of host breeds on gut microbiome and serum metabolome in meat rabbits
Source: BMC Vet Res. 2021 Jan 7;17:24. doi: 10.1186/s12917-020-02732-6 (PMC7791989; doi:10.1186/s12917-020-02732-6)
Supplement: Supplementary file 2 — Additional file 2 : Table S1. Composition of the commercial pellet diet. Table S2. Differences in the relative abundances of dominant phyla and predominant genera. Table S3. OTUs showing significantly different abundances in Elco and Ira rabbits. Table S4. Differentially enriched functional capacities in Elco and Ira rabbits. Table S5. Significant differences in abundances of serum metabolites of Elco and Ira rabbits. [file 12917_2020_2732_MOESM2_ESM.zip › Table S4.xlsx]

## Sheet: Sheet1
Table S4. Differentially enriched KOs and KEGG pathways in Elco and Ira rabbits
Item							LDA_Score		group
K03411:chemotaxis protein CheD							3.713		Elco
K02406:flagellin							3.695		Elco
K01190:beta-galactosidase							3.53		Elco
K05606:methylmalonyl-CoA/ethylmalonyl-CoA epimerase							3.466		Elco
K00036:glucose-6-phosphate 1-dehydrogenase							3.432		Elco
K07710:sensor histidine kinase AtoS							3.382		Elco
K01278:dipeptidyl-peptidase 4							3.361		Elco
K01897:long-chain acyl-CoA synthetase							3.107		Elco
K02556:chemotaxis protein MotA							3.019		Elco
K03415:response regulator CheV							3.002		Elco
K18661:malonyl-CoA/methylmalonyl-CoA synthetase							2.962		Elco
K18333:L-fucose dehydrogenase							2.91		Elco
K10008:glutamate transport system ATP-binding protein							2.696		Elco
K01438:acetylornithine deacetylase							2.516		Elco
K00033:6-phosphogluconate dehydrogenase							2.383		Elco
K02410:flagellar motor switch protein FliG							2.31		Elco
K01840:phosphomannomutase							2.303		Elco
K15922:alpha-glucosidase							2.265		Elco
K01635:tagatose 1,6-diphosphate aldolase							2.191		Elco
K06151:gluconate 2-dehydrogenase alpha chain							2.166		Elco
K00290:saccharopine dehydrogenase							2.15		Elco
K00246:fumarate reductase subunit C							2.114		Elco
K00632:acetyl-CoA acyltransferase							2.094		Elco
K01805:xylose isomerase							2.081		Elco
K02768:fructose PTS system EIIA component							-2.076		Ira
K00003:homoserine dehydrogenase							-2.089		Ira
K10797:2-enoate reductase							-2.113		Ira
K02195:heme exporter protein C							-2.203		Ira
K03621:glycerol-3-phosphate acyltransferase PlsX							-2.288		Ira
K01684:galactonate dehydratase							-2.306		Ira
K01130:arylsulfatase							-2.411		Ira
K01915:glutamine synthetase							-2.433		Ira
K04517:prephenate dehydrogenase							-2.455		Ira
K01628:L-fuculose-phosphate aldolase							-2.464		Ira
K00014:shikimate dehydrogenase							-2.493		Ira
K05364:peptidoglycan glycosyltransferase							-2.499		Ira
K01556:kynureninase							-2.644		Ira
K15634:probable phosphoglycerate mutase							-2.677		Ira
K10190:lactose/L-arabinose transport system permease protein							-2.762		Ira
K17235:arabinosaccharide transport system permease protein							-2.79		Ira
K01810:glucose-6-phosphate isomerase							-2.799		Ira
K00627:dihydrolipoamide acetyltransferase							-2.907		Ira
K00058:D-3-phosphoglycerate dehydrogenase							-2.946		Ira
K01965:propionyl-CoA carboxylase alpha chain							-3.309		Ira
K01193:beta-fructofuranosidase							-3.445		Ira
K17865:3-hydroxybutyryl-CoA dehydratase							-3.54		Ira
K01835:phosphoglucomutase							-3.612		Ira
K06133:4'-phosphopantetheinyl transferase							-3.853		Ira
K00658:dihydrolipoamide succinyltransferase							-4.359		Ira
K10188:lactose/L-arabinose transport system substrate-binding protein							-4.642		Ira
Primary bile acid biosynthesis							4.263		Elco
Secondary bile acid biosynthesis							4.09		Elco
Bacterial chemotaxis							3.327		Elco
alpha-Linolenic acid metabolism							3.273		Elco
Vitamin B6 metabolism							3.23		Elco
Carbohydrate digestion and absorption							3.203		Elco
Arginine and proline metabolism							2.4		Elco
Oxidative phosphorylation							2.304		Elco
Glycerolipid metabolism							-2.306		Ira
Carotenoid biosynthesis							-2.486		Ira
D-Alanine metabolism							-2.68		Ira
Phenylalanine metabolism							-2.844		Ira
Peptidoglycan biosynthesis							-2.919		Ira
Tryptophan metabolism							-2.957		Ira
Lysine biosynthesis							-3.711		Ira
ABC transporters							-3.751		Ira
