# Supplementary material for: Effect of host breeds on gut microbiome and serum metabolome in meat rabbits
Source: BMC Vet Res. 2021 Jan 7;17:24. doi: 10.1186/s12917-020-02732-6 (PMC7791989; doi:10.1186/s12917-020-02732-6)
Supplement: Supplementary file 2 — Additional file 2 : Table S1. Composition of the commercial pellet diet. Table S2. Differences in the relative abundances of dominant phyla and predominant genera. Table S3. OTUs showing significantly different abundances in Elco and Ira rabbits. Table S4. Differentially enriched functional capacities in Elco and Ira rabbits. Table S5. Significant differences in abundances of serum metabolites of Elco and Ira rabbits. [file 12917_2020_2732_MOESM2_ESM.zip › Table S5.xlsx]

## Sheet: Sheet1
Table S5. Significant differences in serum metabolites of Elco and Ira rabbits
Metabolites			FDR adjusted P value		Class				group
Heptadecanoic acid			1.02443e-05		Fatty acids and derivatives				Elco
2-hydroxy-butanoic acid			2.42498e-05		Organic acids and derivatives				Elco
25-hydroxyvitamin D3			2.64719e-05		Vitamins				Elco
Eicosapentaenoic Acid			5.47118e-05		Fatty acids and derivatives				Elco
Ascorbic acid			6.18573e-05		Vitamins				Elco
Cholic acid			8.51664e-05		Steroids and steroid derivatives				Elco
Erucic acid			0.00012813		Fatty acids and derivatives				Elco
Nervonic acid			0.00019426		Fatty acids and derivatives				Elco
L-Glutamine			0.00019923		Amino acids and derivatives				Elco
3-Aminobutanoic acid			0.000204616		Organic acids and derivatives				Elco
Pristanic acid			0.000212261		Fatty acids and derivatives				Elco
Phytanic acid			0.000227946		Fatty acids and derivatives				Elco
Vitamin B6			0.000242877		Vitamins				Elco
Pentadecanoic Acid			0.000267484		Fatty acids and derivatives				Elco
Flavone			0.000328319		Flavonoids				Elco
Xanthurenic acid			0.000361199		Organic acids and derivatives				Elco
4-Aminobutyric acid			0.000380007		Organic acids and derivatives				Elco
Adrenic Acid			0.000399054		Fatty acids and derivatives				Elco
Taurocholate			0.000438978		Fatty acids and derivatives				Elco
Glycine			0.00046653		Amino acids and derivatives				Elco
Linoleic acid			0.000527576		Fatty acids and derivatives				Elco
Prostaglandin B2			0.000561446		Fatty acids and derivatives				Elco
Glycocholic acid			0.000614368		Drugs				Elco
Hydroxyphenyllactic acid			0.000659473		Phenylpropanoids and polyketides				Elco
5-Hydroxydopamine			0.000876279		Benzenoids				Elco
Indole-3-butyric acid			0.000951101		Organic acids and derivatives				Elco
L-Serine			0.00135013		Amino acids and derivatives				Elco
Acetoacetic acid			0.00144689		Keto acids and derivatives				Elco
alpha-ketoisovaleric acid			0.00210551		Keto acids and derivatives				Elco
3-Hydroxyisovaleric acid			0.00250014		Fatty acids and derivatives				Elco
Acetylglycine			0.00344335		Amino acids and derivatives				Elco
Vanillylmandelic acid			0.00383367		Benzenoids				Elco
Chenodeoxycholate			0.00428459		Steroids and steroid derivatives				Elco
Stearidonic Acid			0.00493271		Fatty acids and derivatives				Elco
L-Histidine			0.00495472		Amino acids and derivatives				Elco
Stearic acid			0.00522341		Fatty acids and derivatives				Elco
Argininosuccinic acid			0.00524381		Amino acids and derivatives				Elco
Glycolithocholic acid			0.00596572		Organic acids and derivatives				Elco
Nordihydroguaiaretic Acid			0.00635167		Benzenoids				Elco
2-Methylglutaric acid			0.00670662		Fatty acids and derivatives				Ira
DL-3-Hydroxybutyric acid			0.00609111		Organic acids and derivatives				Ira
L-Glutamate			0.00508718		Amino acids and derivatives				Ira
3-Hydroxybenzoate			0.00504641		Organic acids and derivatives				Ira
L-alanine			0.00500906		Amino acids and derivatives				Ira
Glu-Ser			0.00457167		Amino acids and derivatives				Ira
Malonic acid			0.00338734		Amino acids and derivatives				Ira
alpha-ketoglutarate			0.00326873		Organic acids and derivatives				Ira
Adipic acid			0.00290731		Fatty acids and derivatives				Ira
Allocystathionine			0.00277189		Amino acids and derivatives				Ira
L-Proline			0.00234632		Amino acids and derivatives				Ira
L-glutamic acid			0.0017826		Amino acids and derivatives				Ira
Phenylacetic acid			0.00158105		Phenylacetic acid derivatives				Ira
D-Fructose			0.00136761		Carbohydrates				Ira
L-Lysine			0.00115407		Amino acids and derivatives				Ira
4-Guanidinobutyric acid			0.00109025		Organic acids and derivatives				Ira
L-Kynurenine			0.00106266		Amino acids and derivatives				Ira
Phenylethylamine			0.000935209		Benzenoids				Ira
4-Hydroxycoumarin			0.000773329		Benzenoids				Ira
3-Methylhistidine			0.000678181		Amino acids and derivatives				Ira
Guanidoacetic acid			0.000639571		Carboxylic acids and derivatives				Ira
Homoveratric acid			0.00060384		Benzenoids				Ira
Phe-His			0.000509499		Amino acids and derivatives				Ira
Taurine			0.000453347		Organic sulfonic acids and derivatives				Ira
L-Tryptophan			0.000363913		Organoheterocyclic compounds				Ira
Uric acid			0.000356092		Imidazopyrimidines				Ira
3-Phenylpropanoic acid			0.000208948		Organic acids and derivatives				Ira
p-Hydroxyphenylacetic acid			0.000168732		Benzenoids				Ira
L-Cystine			0.000148023		Amino acids and derivatives				Ira
L-Carnitine			9.92661e-05		Organonitrogen compounds				Ira
Chlorogenic acid			6.76002e-05		Organic acids and derivatives				Ira
Succinate			5.90204e-05		Carboxylic acids and derivatives				Ira
Adenosine 3'-monophosphate			4.12898e-05		Nucleosides, nucleotides, and alogues				Ira
Pyruvaldehyde			2.30299e-05		Organooxygen compounds				Ira
